# Supplementary material for: Role of IL3RA in a Family with Lumbar Spinal Stenosis
Source: Int J Mol Sci. 2024 Oct 10;25(20):10915. doi: 10.3390/ijms252010915 (PMC11507247; doi:10.3390/ijms252010915)
Supplement: Supplementary file 1 [file ijms-25-10915-s001.zip]

Archive with 1 entries (1 files):
- ijms-3208195-supplementary.pdf
